# Supplementary material for: Key Roles of De-Domestication and Novel Mutation in Origin and Diversification of Global Weedy Rice
Source: Biology (Basel). 2021 Aug 26;10(9):828. doi: 10.3390/biology10090828 (PMC8472751; doi:10.3390/biology10090828)
Supplement: Supplementary file 1 [file biology-10-00828-s001.zip]

Archive with 2 entries (2 files):
- Supplementary Materials Table S1.xlsx
- Supplementary Materials Table S2.xlsx
