# Supplementary material for: Key Roles of De-Domestication and Novel Mutation in Origin and Diversification of Global Weedy Rice
Source: Biology (Basel). 2021 Aug 26;10(9):828. doi: 10.3390/biology10090828 (PMC8472751; doi:10.3390/biology10090828)
Supplement: Supplementary file 1 [file biology-10-00828-s001.zip › Supplementary Materials Table S1.xlsx]

## Sheet: Table S1
Table S1. Plant materials examined in this study, including their country of origin, haplotypes and InDel index.
Group	Accession ①	Country or origin	No. accession of sh4 ②	Haplotype of sh4	No. accession of qsh1 ②	Haplotype of qsh1
Wild rice (Oryza rufipogon complex)	81977	Indonesia			JN813105	Hq1
	93285	Nepal			JN813106	Hq1
	93287	Nepal	JN679233	Hs1	JN813107	Hq1
	100588	Taiwan, China	JN679234	Hs1
	100597	Taiwan, China	JN679235	Hs1
	100599	Taiwan, China	JN679236	Hs1	JN813108	Hq1
	104605	Sri Lanka			JN813109	Hq1
	105887	Banglasesh			JN813111	Hq1
	105738	Cambodia	JN679237	Hs1
	105763	Thailand	JN679238	Hs1
	105767	Thailand	JN679239	Hs1
	106075	India	JN679240	Hs1
	106086	India	JN679241	Hs1	JN813113	Hq1
	106087	India	JN679242	Hs1	JN813115	Hq2
	106153	Laos	JN679243	Hs1
	106156	Laos	JN679244	Hs1	JN813140	Hq39
	106343	Myammar	JN679245	Hs1
	Lao5-3	Laos	JN679246	Hs1
	Lao17-3	Laos			JN813114	Hq1
	106145	Laos			JN813122	Hq5
	2510	Guangdong, China			EU999841*	Hq5
	2510	Guangdong, China			EU999840*	Hq12
	100588	Taiwan, China	JN679247	Hs1
	104479	Thailand	JN679248	Hs1
	104650	Thailand	JN679249	Hs1
	100588	Taiwan, China	GU220980*	Hs1
	100904	Thailand	GU220981*	Hs1
	104833	Thailand	GU220987*	Hs1
	106086	India	GU220996*	Hs1
	106169	Vietnam	GU221002*	Hs1
	106163	Laos	GU220049*	Hs1
	86662	Thailand	GU221008*	Hs1
	103821	China	GU221009*	Hs1
	105742	Cambodia	EU999943*	Hs1
	93285	Nepal	JN679250	Hs2
	103836	Banglasesh	JN679251	Hs2
	103838	Bangladesh	DQ383377*	Hs2
	105894	Bangladesh	DQ383392*	Hs2
	106185	India	DQ383393*	Hs2
	100597	Taiwan, China	JN679252	Hs3	JN813129	Hq8
	103799	Myammar			JN813133	Hq8
	106158	Laos			JN813134	Hq9
	106158	Laos			JN813153	Hq50
	Lao16-26	Laos			JN813135	Hq9
	VN1202	Laos			JN813136	Hq9
	106357	Myammar	JN679253	Hs3
	106359	Myanmar	JN679254	Hs3
	106386	Myanmar	JN679255	Hs3
	106081	India	JN679256	Hs4
	106087	India	JN679257	Hs4
	104501	India	GU220983*	Hs4
	105804	Thailand	JN679258	Hs5	JN813121	Hq5
	105805	Thailand	JN679259	Hs5	JN813149	Hq47
	BL190	Guangdong, China	JN679260	Hs5
	106266	Papua New Guinea	JN679261	Hs6	JN813123	Hq6
	106267	Papua New Guinea	JN679262	Hs6	JN813124	Hq6
	106253	Indonesia	JN679263	Hs6	JN813125	Hq6
	105985	Indonesia			EU999834*	Hq11
	104714	Thailand	GU220986*	Hs7
	106453	Indonesia	GU221005*	Hs7
	105888	Bangladesh	GU220995*	Hs7
	100916	China	GU220982*	Hs8
	106168	Vietnam	GU221001*	Hs8
	105319	India	EU999937*	Hs8	EU999853*	Hq34
	81977	Indonesia	JN679264	Hs10
	93283	Nepal	JN679265	Hs11	JN813145	Hq44
	105422	Sri Lanka	JN679266	Hs12	JN813110	Hq1
	EP18	Guangdong, China	JN679267	Hs13
	106452	Indonesia	JN679268	Hs14	JN813156	Hq53
	103407	Sri Lanka	EU999934*	Hs15
	80505	India	EU999892*	Hs16	EU999819*	Hq13
	80534	India	EU999894*	Hs17	EU999822*	Hq5
	80542	India	EU999895*	Hs18	EU999823*	Hq15
	0318	Jiangxi, China			EU999839*	Hq26
	VOC4	Nepal	EU999927*	Hs18	EU999846*	Hq29
	6113	Guangxi, China	EU999922*	Hs19
	6803	Yunnan, China	EU999923*	Hs20	EU999845*	Hq28
	6102	Guangxi, China			EU999844*	Hq27
	VN0200	Laos			JN813137	Hq37
	VN1302	Laos			JN813141	Hq40
	104705	India			JN813142	Hq41
	BL76	Guangdong, China			JN813143	Hq42
	105800	Thailand	JN679269	Hs21
	TY18	Guangdong, China	JN679270	Hs22
	VOC4	Nepal	EU999926*	Hs23
	106346	Myanmar	GU221004*	Hs24
	103423	Sri Lanka	EU999898*	Hs25	EU999826*	Hq16
	106122	India	GU220998*	Hs25
	104311	Thailand	EU999899*	Hs26	EU999827*	Hq17
	104311	Thailand	EU999900*	Hs27	EU999828*	Hq18
	105494	Myanmar	EU999901*	Hs28
	105494	Myanmar	EU999902*	Hs29
	105720	Cambodia	EU999903*	Hs30	EU999830*	Hq19
	105720	Cambodia	EU999904*	Hs31	EU999831*	Hq5
	105958	Indonesia	EU999907*	Hs32	EU999833*	Hq22
	5213	Hainan, China	EU999917*	Hs33	EU999843*	Hq20
	6109	Guangxi, China	EU999918*	Hs34
	6110	Guangxi, China	EU999920*	Hs34
	6109	Guangxi, China	EU999919*	Hs35
	6113	Guangxi, China	EU999921*	Hs36
	Yuan1-10	Yunnan, China	EU999924*	Hs37
	Yuan3-9	Yunnan, China	EU999925*	Hs37
	93191	Nepal	EU999930*	Hs38
	93191	Nepal	EU999931*	Hs39
	101967	India	EU999932*	Hs40	EU999849*	Hq4
	103407	Sri Lanka	EU999933*	Hs41	EU999850*	Hq31
	103416	Sri Lanka	EU999935*	Hs42
	106345	Myanmar	EU999947*	Hs43
	106103	India	GU220997*	Hs44
	106134	India	GU220999*	Hs44
	VN12a	Laos			JN813157	Hq54
	105888	Banglasesh	JN679271	Hs45	JN813150	Hq48
	105902	Banglasesh	JN679272	Hs45	JN813151	Hq48
	106081	India	JN679273	Hs46	JN813138	Hq38
	106083	India	JN679274	Hs46	JN813152	Hq49
	106327	Cambodia	JN679275	Hs47
	106328	Cambodia	JN679276	Hs47
	Lao16-26	Laos	JN679277	Hs48
	105431	Sri Lanka	EU999939*	Hs49	EU999855*	Hq32
	105742	Cambodia	EU999942*	Hs50	EU999857*	Hq36
	106148	Laos	EU999945*	Hs51	EU999859*	Hq3
	106155	Laos	EU999946*	Hs52
	105720	Cambodia	GU220993*	Hs53
	106150	Laos	GU221000*	Hs54
	93277	Nepal	JN679278	Hs55
	93278	Nepal	JN679279	Hs55
	93280	Nepal	JN679280	Hs56	JN813144	Hq43
	105420	Sri Lanka	JN679281	Hs57
	106075	India	JN679282	Hs58	JN813130	Hq8
	106080	India	JN679283	Hs58	JN813131	Hq8
	106152	Laos	JN679284	Hs59	JN813116	Hq2
	106153	Laos	JN679285	Hs59	JN813117	Hq2
	106153	Laos			JN813139	Hq39
	106326	Cambodia	JN679286	Hs60	JN813126	Hq6
	106336	Cambodia	JN679287	Hs60	JN813154	Hq51
	106391	Myanmar	JN679288	Hs61
	105942	Thailand	EU999905*	Hs62	EU999832*	Hq21
	105942	Thailand	EU999906*	Hs63
	106453	Indonesia	EU999911*	Hs64
	105802	Thailand	JN679289	Hs65	JN813120	Hq5
	105804	Thailand	JN679290	Hs65	JN813148	Hq47
	106453	Indonesia	JN679291	Hs66
	0112	Jiangxi, China	EU999913*	Hs67
	0114	Jiangxi, China	EU999915*	Hs67
	80470	India	EU999928*	Hs68	EU999847*	Hq30
	80470	India	EU999929*	Hs69	EU999848*	Hq4
	104871	Thailand	GU220988*	Hs70
	80506	India	EU999893*	Hs71	EU999820*	Hq14
	80542	India	EU999896*	Hs72
	106453	Indonesia	EU999912*	Hs73
	105958	Indonesia	EU999908*	Hs74	EU999834*	Hq23
	105960	Bangladesh	EU999909*	Hs75	EU999835*	Hq3
	106161	Laos	EU999910*	Hs76	EU999836*	Hq24
	106161	Laos			EU999837*	Hq25
	106061	India	EU999944*	Hs76	EU999858*	Hq10
	2507	Guangdong, China	EU999916*	Hs77
	EP9	Guangdong, China	JN679292	Hs78
	0112	Jiangxi, China	EU999914*	Hs79
	80774	Philippines	EU999897*	Hs80	EU999825*	Hq6
	106075	India	JN679293	Hs81
	106082	India	JN679294	Hs81	JN813112	Hq1
	104687	India	EU999936*	Hs82	EU999852*	Hq33
	105705	Nepal	EU999940*	Hs83	EU999856*	Hq3
	104599	Sri Lanka	JN679295	Hs9	JN813127	Hq7
	104612	Sri Lanka	JN679296	Hs9	JN813128	Hq7
	104599	Sri Lanka	GU220984*	Hs9
	105419	Sri Lanka	JN679297	Hs9
	104624	China	GU220985*	Hs84
	105391	Thailand	EU999938*	Hs85	EU999854*	Hq35
	81990	Myanmar	GU220979*	Hs86
	105388	Thailand	GU220989*	Hs87
	106147	Laos	JN679298	Hs88
	106337	Myanmar	JN679299	Hs89	JN813132	Hq8
	106407	Vietnam	JN679300	Hs90
	105491	Malasia	GU220990*	Hs91
	105568	Philippines	GU220991*	Hs92
	105711	India	GU220992*	Hs93
	105855	Thailand	GU220994*	Hs94
	106321	Cambodia	GU221003*	Hs95
	106518	Vietnam	GU221006*	Hs96
	WC8	Hainan, China	JN679301	Hs97
	106523	Papua New Guinea	GU221007*	Hs98
	105424	Sri Lanka	JN679302	Hs99	JN813146	Hq45
	105424	Sri Lanka			JN813147	Hq46
	105433	Sri Lanka	JN679303	Hs99
	106336	Myanmar	JN679304	Hs100
	106410	Vietnam	JN679305	Hs101	JN813155	Hq52
	GZ25	Guangdong, China	JN679306	Hs102
	101971	India	JN679307	Hs103	JN813118	Hq4
	101978	India	JN679308	Hs103	JN813119	Hq4
Group	Accession ①	Country or origin	No. accession of sh4 ②	Haplotype of sh4	No. accession of qsh1 ②	Haplotype of qsh1
Weedy rice (O. sativa f. spontanea)	653415 OR09AR SD	USA	JN679309	Hs1	JN813239	Hq3
	653416 OR10AR SD	USA	JN679310	Hs1
	653426 OR11AR SD	USA			JN813200	Hq2
	653429 OR12AR SD	USA	JN679311	Hs1	JN813201	Hq2
	653437 OR14AR SD	USA	JN679312	Hs1	JN813202	Hq2
	653439 OR15AR SD	USA	JN679313	Hs1	JN813203	Hq2
	YW7024	India	JN679314	Hs1	JN813159	Hq1
	YW7031	India	JN679315	Hs1
	YW7050	India	JN679316	Hs1
	80590	India	JN679317	Hs1	JN813204	Hq2
	80675	India	JN679318	Hs1	JN813268	Hq4
	81903	India	JN679319	Hs1	JN813205	Hq2
	81912	India	JN679320	Hs1	JN813161	Hq1
	81912	India			JN813162	Hq1
	105330	India	JN679321	Hs1
	YW7639	Nepal			JN813292	Hq66
	106043	India	JN679322	Hs1	JN813293	Hq67
	106043	India	JN679323	Hs1	JN813287	Hq61
	YW7015	India	JN679324	Hs1	JN813160	Hq1
	YW7151	Vietnam	JN679325	Hs1
	YW7157	Vietnam	JN679326	Hs1	JN813163	Hq1
	YW7167	Vietnam	JN679327	Hs1	JN813240	Hq3
	YW7174	Vietnam	JN679328	Hs1	JN813241	Hq3
	YW7213	Vietnam	JN679329	Hs1
	YW7124	Vietnam	JN679330	Hs1
	YW7125	Vietnam	JN679331	Hs1	JN813243	Hq3
	YW7394	Cambodia	JN679332	Hs1	JN813164	Hq1
	YW7410	Cambodia	JN679333	Hs1	JN813165	Hq1
	YW7415	Cambodia	JN679334	Hs1	JN813166	Hq1
	YW7338	Cambodia	JN679335	Hs1	JN813167	Hq1
	YW7339	Cambodia	JN679336	Hs1	JN813168	Hq1
	YW7404	Cambodia			JN813169	Hq1
	105373	Thailand			JN813177	Hq1
	86598	Cambodia	JN679337	Hs1	JN813295	Hq69
	86598	Cambodia	JN679338	Hs1
	YW7513	Philippines	JN679339	Hs1
	YW7568	Philippines	JN679340	Hs1	JN813170	Hq1
	YW7543	Philippines	JN679341	Hs1	JN813171	Hq1
	YW7676	Nepal	JN679342	Hs1	JN813207	Hq2
	93224	Nepal	JN679343	Hs1
	PI-1401	Nepal	JN679344	Hs1	JN813278	Hq56
	YW7691	Malaysia	JN679345	Hs1	JN813208	Hq2
	YW7688	Malaysia	JN679346	Hs1	JN813172	Hq1
	ZCD1-2	Sri Lanka	JN679347	Hs1
	ZCD7-2	Sri Lanka	JN679348	Hs1	JN813173	Hq1
	ZCD10-2	Sri Lanka	JN679349	Hs1
	ZCD21-1	Sri Lanka	JN679350	Hs1
	ZCD31-3	Sri Lanka	JN679351	Hs1	JN813174	Hq1
	ZCD36-2	Sri Lanka	JN679352	Hs1
	ZCD39-1	Sri Lanka	JN679353	Hs1	JN813175	Hq1
	ZCD40-1	Sri Lanka	JN679354	Hs1
	Bangsai1	Thailand	JN679355	Hs1	JN813176	Hq1
	Bangsai2	Thailand	JN679356	Hs1
	Bangsai3	Thailand	JN679357	Hs1
	Sainoi1	Thailand	JN679358	Hs1
	Sainoi2	Thailand	JN679359	Hs1
	YW7721	Laos	JN679360	Hs1	JN813178	Hq1
	Lao5-3	Laos			JN813210	Hq2
	Lao5-23	Laos	JN679361	Hs1	JN813211	Hq2
	Lao5-23	Laos			JN813215	Hq2
	Lao5-24	Laos	JN679362	Hs1
	Lao8-12	Laos	JN679363	Hs1	JN813179	Hq1
	Lao8-12	Laos			JN813212	Hq2
	Lao8-12	Laos			JN813297	Hq71
	Lao8-13	Laos	JN679364	Hs1
	Lao8-16	Laos	JN679365	Hs1	JN813213	Hq2
	Lao8-17	Laos	JN679366	Hs1	JN813214	Hq2
	Lao9-4	Laos	JN679367	Hs1	JN813286	Hq60
	Lao9-5	Laos	JN679368	Hs1	JN813180	Hq1
	Lao9-5	Laos			JN813288	Hq62
	Lao15-3	Laos	JN679369	Hs1	JN813181	Hq1
	Lao15-4	Laos	JN679370	Hs1	JN813182	Hq1
	Lao15-5	Laos	JN679371	Hs1	JN813183	Hq1
	Lao3-1	Laos	JN679372	Hs1	JN813184	Hq1
	Lao5-20	Laos	JN679373	Hs1	JN813216	Hq2
	Lao8-2-1	Laos	JN679374	Hs1	JN813217	Hq2
	Lao8-2-2	Laos	JN679375	Hs1	JN813218	Hq2
	Lao8-2-2	Laos			JN813298	Hq71
	Lao8-9	Laos	JN679376	Hs1	JN813185	Hq1
	YW1039	Korea	JN679377	Hs1
	YW1285	Korea	JN679378	Hs1
	YW1318	Korea	JN679379	Hs1	JN813220	Hq2
	PI-63	Korea	JN679380	Hs1
	PI-1332	Korea	JN679381	Hs1	JN813219	Hq2
	PI-1369	Korea	JN679382	Hs1	JN813279	Hq56
	YW1001	Korea	JN679383	Hs1
	CN15663	North Korea	JN679384	Hs1	JN813245	Hq3
	CN15663	DPRK	JN679385	Hs1
	PI-1292	Korea	JN679386	Hs1	JN813269	Hq4
	CN15663	North Korea	JN679387	Hs1
	CN15664	North Korea	JN679388	Hs1	JN813247	Hq3
	CN15665	North Korea	JN679389	Hs1	JN813248	Hq3
	CN15665	North Korea			JN813284	Hq59
	CN15936	North Korea			JN813285	Hq59
	YW7714	Myanmar	JN679390	Hs1	JN813186	Hq1
	YW7715	Myanmar	JN679391	Hs1	JN813187	Hq1
	80728	Myanmar	JN679392	Hs1	JN813188	Hq1
	80741	Myanmar	JN679393	Hs1	JN813189	Hq1
	80741	Myammar			JN813276	Hq9
	88428	Bangladesh	JN679394	Hs1	JN813275	Hq8
	105892	Bangladesh	JN679395	Hs1	JN813273	Hq4
	YW1387	Japan	JN679396	Hs1	JN813221	Hq2
	YW1407	Bhutan	JN679397	Hs1
	HN1	Hainan, China	JN679398	Hs1	JN813190	Hq1
	HN2	Hainan, China	JN679399	Hs1
	PI-0001	Hainan, China	JN679400	Hs1	JN813191	Hq1
	P4 1-4	Jiangsu, China			JN813192	Hq1
	P6 1-12	Jiangsu, China	JN679401	Hs1	JN813222	Hq2
	P9 1-5	Jiangsu, China	JN679402	Hs1	JN813193	Hq1
	P11 1-1	Jiangsu, China	JN679403	Hs1	JN813194	Hq1
	P12 1-11	Jiangsu, China			JN813195	Hq1
	P13 1-18	Jiangsu, China	JN679404	Hs1	JN813196	Hq1
	P15 1-19	Jiangsu, China	JN679405	Hs1
	PI-0002	Jiangsu, China	JN679406	Hs1	JN813197	Hq1
	GPS3-31	Heilongjiang, China	JN679407	Hs1
	GPS3-15	Heilongjiang, China	JN679408	Hs1
	GPS4-27	Heilongjiang, China	JN679409	Hs1	JN813251	Hq3
	GPS17-6	Heilongjiang, China	JN679410	Hs1	JN813277	Hq55
	GPS23-2	Heilongjiang, China	JN679411	Hs1	JN813252	Hq3
	GPS23-1	Heilongjiang, China	JN679412	Hs1	JN813253	Hq3
	GPS7-1	Heilongjiang, China	JN679413	Hs1	JN813299	Hq72
	GPS8-4	Heilongjiang, China	JN679414	Hs1	JN813254	Hq3
	GPS13-7	Heilongjiang, China	JN679415	Hs1	JN813255	Hq3
	GPS36-1	Jilin, China	JN679416	Hs1	JN813256	Hq3
	GPS36-20	Jilin, China	JN679417	Hs1	JN813257	Hq3
	GPS35-1	Jilin, China	JN679418	Hs1	JN813258	Hq3
	GPS34-1	Jilin, China	JN679419	Hs1	JN813259	Hq3
	GPS28-1	Jilin, China	JN679420	Hs1	JN813260	Hq3
	GPS25-11	Jilin, China	JN679421	Hs1	JN813261	Hq3
	GPS25-4	Jilin, China	JN679422	Hs1	JN813262	Hq3
	GPS25-3	Jilin, China	JN679423	Hs1	JN813300	Hq72
	GPS25-2	Jilin, China	JN679424	Hs1	JN813301	Hq72
	LN2-30	Liaoning, China	JN679425	Hs1	JN813249	Hq3
	LN2-30-2	Liaoning, China	JN679426	Hs1	JN813250	Hq3
	25685	Anhui, China	JN679427	Hs1
	II-39	China	JN679428	Hs1	JN813263	Hq3
	20962	Anhui, China	JN679429	Hs1	JN813264	Hq3
	II-41	China	JN679430	Hs1	JN813265	Hq3
	SH-1A01	MO, USA	GU220907*	Hs1
	BHA2-1A02	AR, USA	GU220908*	Hs1
	BHA2-1A03	AR, USA	GU220909*	Hs1
	SH-1A04	AR, USA	GU220910*	Hs1
	BHA1-1A05	AR, USA	GU220911*	Hs1
	SH-1A06	AR, USA	GU220912*	Hs1
	SH-1A07	MO, USA	GU220913*	Hs1
	SH-1A08	AR, USA	GU220914*	Hs1
	SH-1A09	AR, USA	GU220915*	Hs1
	SH-1A10	AR, USA	GU220916*	Hs1
	SH-1A11	AR, USA	GU220917*	Hs1
	SH-1A12	LA, USA	GU220918*	Hs1
	BHA2-1B01	MS, USA	GU220919*	Hs1
	BHA1-1B02	AR, USA	GU220920*	Hs1
	SH-1B03	AR, USA	GU220921*	Hs1
	BHA1-1B04	AR, USA	GU220922*	Hs1
	SH-1B05	AR, USA	GU220923*	Hs1
	MXSH-1B06	AR, USA	GU220924*	Hs1
	SH-1B07	MS, USA	GU220925*	Hs1
	BHA1-1B08	MS, USA	GU220926*	Hs1
	BHA1-1B09	LA, USA	GU220927*	Hs1
	MX-1B10	MS, USA	GU220928*	Hs1
	BHA1-1B11	AR, USA	GU220929*	Hs1
	BHA1-1B12	AR, USA	GU220930*	Hs1
	BHA2-1C01	TX, USA	GU220931*	Hs1
	SH-1C02	AR, USA	GU220932*	Hs1
	SH-1C03	AR, USA	GU220933*	Hs1
	BHA1-1C04	AR, USA	GU220934*	Hs1
	BHA2-1C05	AR, USA	GU220935*	Hs1
	SH-1C06	LA, USA	GU220936*	Hs1
	SH-1C07	MO, USA	GU220937*	Hs1
	BRH-1C08	MS, USA	GU220938*	Hs1
	BRH-1C09	AR, USA	GU220939*	Hs1
	SH-1C10	LA, USA	GU220940*	Hs1
	SH-1C11	MO, USA	GU220941*	Hs1
	BRH-1C12	MO, USA	GU220942*	Hs1
	SH-1D01	MO, USA	GU220943*	Hs1
	BHA1-1D02	AR, USA	GU220944*	Hs1
	BHA1-1D03	AR, USA	GU220945*	Hs1
	BHA1-1D04	AR, USA	GU220946*	Hs1
	BHA1-1D05	AR, USA	GU220947*	Hs1
	SH-1D06	LA, USA	GU220948*	Hs1
	BHA1-1D07	LA, USA	GU220949*	Hs1
	BHA1-1D08	LA, USA	GU220950*	Hs1
	MXSH-1D10	AR, USA	GU220952*	Hs1
	MXBH-1D11	AR, USA	GU220953*	Hs1
	BRH-1D12	AR, USA	GU220954*	Hs1
	BHA2-1E02	AR, USA	GU220956*	Hs1
	SH-1E03	MO, USA	GU220957*	Hs1
	BHA2-1E04	LA, USA	GU220958*	Hs1
	BRH-1E06	MO, USA	GU220960*	Hs1
	SH-1E07	MO, USA	GU220961*	Hs1
	BHA2-1E08	AR, USA	GU220962*	Hs1
	BHA1-1E09	AR, USA	GU220963*	Hs1
	MXBH-1E10	AR, USA	GU220964*	Hs1
	653412 OR07AR SD	USA	JN679431	Hs2
	653413 OR08AR SD	USA	JN679432	Hs2	JN813280	Hq57
	YW7004	India	JN679433	Hs2	JN813158	Hq1
	80558	India	JN679434	Hs2	JN813266	Hq4
	80609	India			JN813267	Hq4
	106064	India	JN679435	Hs2	JN813274	Hq5
	YW7657	Nepal	JN679436	Hs2	JN813206	Hq2
	PI-1282	Korea	JN679437	Hs2
	PI-1286	Korea	JN679438	Hs2
	YW2002	Korea	JN679439	Hs2	JN813244	Hq3
	YW1017	Korea	JN679440	Hs2	JN813281	Hq57
	YW1294	North Korea	JN679441	Hs2
	PI-1311	North Korea	JN679442	Hs2	JN813246	Hq3
	93178	Banglasesh	JN679443	Hs2	JN813270	Hq4
	93179	Banglasesh			JN813271	Hq4
	105869	Banglasesh	JN679444	Hs2	JN813272	Hq4
	YW1329	Banglasesh	JN679445	Hs2	JN813282	Hq57
	YW1389	Brazil	JN679446	Hs2
	P15 1-18	Jiangsu, China	JN679447	Hs2
	P1-1	Italy	JN679448	Hs104	JN813223	Hq3
	P3-9	Italy	JN679449	Hs104	JN813224	Hq3
	P5-8	Italy	JN679450	Hs104	JN813225	Hq3
	P7-7	Italy	JN679451	Hs104	JN813226	Hq3
	P9-13	Italy	JN679452	Hs104	JN813227	Hq3
	P11-8	Italy	JN679453	Hs104	JN813228	Hq3
	P13-19	Italy	JN679454	Hs104	JN813229	Hq3
	P15-13	Italy	JN679455	Hs104	JN813230	Hq3
	P16-16	Italy	JN679456	Hs104	JN813231	Hq3
	P17-13	Italy	JN679457	Hs104	JN813232	Hq3
	P18-13	Italy	JN679458	Hs104	JN813233	Hq3
	P19-28	Italy	JN679459	Hs104	JN813234	Hq3
	P27-14	Italy	JN679460	Hs104
	P29-14	Italy	JN679461	Hs104
	P36-20	Italy	JN679462	Hs104
	GLEVA	Spain	JN679463	Hs104	JN813283	Hq58
	GLEVA	Spain	JN679464	Hs104	JN813235	Hq3
	GLEVA	Spain	JN679465	Hs104	JN813290	Hq64
	GLEVA	Spain	JN679466	Hs104
	GLEVA	Spain	JN679467	Hs104	JN813291	Hq65
	GLEVA	Spain	JN679468	Hs104
	MONTSIANELL	Spain	JN679469	Hs104	JN813236	Hq3
	MONTSIANELL	Spain	JN679470	Hs104	JN813237	Hq3
	MONTSIANELL	Spain	JN679471	Hs104	JN813238	Hq3
	653414 OR08AR SD	USA	JN679472	Hs105	JN813198	Hq2
	653416 OR10AR SD	USA	JN679473	Hs105	JN813199	Hq2
	SH-1D09	MS, USA	GU220951*	Hs105
	SH-1E05	LA, USA	GU220959*	Hs105
	81903	India	JN697603	Hs106
	106431	Vietnam	JN697604	Hs107	JN813242	Hq3
	YW7392	Cambodia	JN697605	Hs107	JN813294	Hq68
	104700	India	JN697606	Hs108	JN813289	Hq63
	YW7700	Malaysia	JN697607	Hs109	JN813209	Hq2
	105362	Thailand	JN697608	Hs110	JN813296	Hq70
Group	Accession ①	Country or origin	No. accession of sh4 ②	Haplotype of sh4	No. accession of qsh1 ②	Haplotype of qsh1	O. sativa subsp.
Cultivated rice (O. sativa)	Lao4-1	Laos	JN679474	Hs1	JN813302	Hq1	Indica
	Lao4-5	Laos	JN679475	Hs1	JN813303	Hq1	Indica
	Lao4-6	Laos	JN679476	Hs1	JN813304	Hq1	Indica
	Lao5-13	Laos	JN679477	Hs1	JN813305	Hq1	Indica
	Lao5-14	Laos	JN679478	Hs1	JN813306	Hq1	Indica
	Lao6-1	Laos	JN679479	Hs1	JN813307	Hq1	Indica
	Lao16-8	Laos	JN679480	Hs1			Indica
	Lao16-9	Laos	JN679481	Hs1	JN813308	Hq1	Indica
	9311	China	JN679482	Hs1	JN813373	Hq80	Indica
	37039	Yunnan, China			JN813315	Hq1	Indica
	04FS161	China			JN813316	Hq1	Indica
	04FS143	China	JN679483	Hs1			Indica
	04F223	Jiangxi, China			JN813317	Hq1	Indica
	04F226	Jiangxi, China	JN679484	Hs1	JN813318	Hq1	Indica
	04F252	Guangdong, China	JN679485	Hs1	JN813319	Hq1	Indica
	04F339	Sichuan, China	JN679486	Hs1	JN813320	Hq1	Indica
	04F422	Guizhou, China	JN679487	Hs1			Indica
	04M18	Sri Lanka	JN679488	Hs1			Indica
	04M20	Brazil			JN813321	Hq1	Indica
	04M24	Cote d'Ivoire	JN679489	Hs1	JN813322	Hq1	Indica
	04FS393	Sichuan, China	JN679490	Hs1	JN813323	Hq1	Indica
	38157	Shanghai, China	JN679491	Hs1			Indica
	38156	Shanghai, China	JN679492	Hs1			Indica
	42990	Jiangsu, China	JN679493	Hs1			Indica
	04F119	Jiangsu, China	JN679494	Hs1			Indica
	04F243	Shandong, China	JN679495	Hs1			Indica
	46	Zhejiang, China	JN679496	Hs1	JN813309	Hq1	Indica
	176	Zhejiang, China	JN679497	Hs1			Indica
	44598	Anhui, China	JN679498	Hs1			Indica
	39350	Jiangxi, China	JN679499	Hs1	JN813310	Hq1	Indica
	39355	Jiangxi, China	JN679500	Hs1	JN813369	Hq56	Indica
	40375	Jiangxi, China	JN679501	Hs1	JN813311	Hq1	Indica
	28289	Jiangxi, China	JN679502	Hs1	JN813326	Hq2	Indica
	40443	Jiangxi, China	JN679503	Hs1			Indica
	41319	Fujian, China	JN679504	Hs1	JN813312	Hq1	Indica
	2945	Fujian, China	JN679505	Hs1	JN813313	Hq1	Indica
	29828	Guangdong, China	JN679506	Hs1	JN813370	Hq56	Indica
	29833	Guangdong, China	JN679507	Hs1	JN813314	Hq1	Indica
	30888	Guangdong, China	JN679508	Hs1	JN813371	Hq56	Indica
	36072	Guangxi, China	JN679509	Hs1	JN813372	Hq56	Indica
	36073	Guangxi, China	JN679510	Hs1			Indica
	35087	Hubei, China	JN679511	Hs1	JN813329	Hq3	Indica
	29204	Hunan, China	JN679512	Hs1	JN813327	Hq2	Indica
	29196	Hunan, China	JN679513	Hs1	JN813328	Hq2	Indica
	33312	Henan, China	JN679514	Hs1			Indica
	Nipponbare	Japan	JN679515	Hs1	JN813331	Hq3	Japonica
	P3-1	Italy	JN679516	Hs1			Japonica
	P5	Italy	JN679517	Hs1	JN813330	Hq3	Japonica
	P19-1	Italy	JN679518	Hs1			Japonica
	P19-2	Italy	JN679519	Hs1			Japonica
	P34-1	Italy	JN679520	Hs1	JN813337	Hq3	Japonica
	P34-2	Italy	JN679521	Hs1			Japonica
	35257	Guizhou, China	JN679522	Hs1	JN813346	Hq3	Japonica
	32684	Shaanxi, China	JN679523	Hs1			Japonica
	04F377	Sichuan, China	JN679524	Hs1			Japonica
	04F397	Sichuan, China	JN679525	Hs1			Japonica
	04F428	Guizhou, China	JN679526	Hs1			Japonica
	04FS446	Shaanxi, China	JN679527	Hs1			Japonica
	33049	Hebei, China	JN679528	Hs1	JN813368	Hq55	Japonica
	33020	Hebei, China	JN679529	Hs1			Japonica
	33095	Shanxi, China	JN679530	Hs1	JN813364	Hq55	Japonica
	41198	Liaoning, China	JN679531	Hs1			Japonica
	41197	Liaoning, China	JN679532	Hs1	JN813365	Hq55	Japonica
	33177	Jilin, China	JN679533	Hs1	JN813366	Hq55	Japonica
	43062	Jiangsu, China	JN679534	Hs1			Japonica
	33232	Shandong, China	JN679535	Hs1			Japonica
	33265	Shandong, China	JN679536	Hs1			Japonica
	33281	Shandong, China	JN679537	Hs1	JN813351	Hq3	Japonica
	04F028	Hebei, China	JN679538	Hs1			Japonica
	1633	Zhejiang, China	JN679539	Hs1	JN813342	Hq3	Japonica
	2939	Fujian, China	JN679540	Hs1			Japonica
	49011	Fujian, China	JN679541	Hs1	JN813344	Hq3	Japonica
	36538	Guangxi, China	JN679542	Hs1			Japonica
	44788	Hubei. China	JN679543	Hs1	JN813324	Hq1	Japonica
	44806	Hubei. China	JN679544	Hs1			Japonica
	44889	Hubei. China	JN679545	Hs1	JN813345	Hq3	Japonica
	45621	Hunan, China	JN679546	Hs1	JN813325	Hq1	Japonica
	46036	Hunan, China	JN679547	Hs1			Japonica
	33288	Henan, China	JN679548	Hs1			Japonica
	42532	Henan, China	JN679549	Hs1			Japonica
	46829	Sichuan, China	JN679550	Hs1			Japonica
	37405	Yunnan, China	JN679551	Hs1			Japonica
	33049	Hebei, China	JN679552	Hs1			Japonica
	33165	Liaoning, China	JN679553	Hs1			Japonica
	26231	Liaoning, China	JN679554	Hs1			Japonica
	04FS19	Shanghai, China	JN679555	Hs1			Japonica
	04FS78	China	JN679556	Hs1			Japonica
	GPS3	Heilongjiang, China	JN679557	Hs1	JN813353	Hq55	Japonica
	GPS4	Heilongjiang, China	JN679558	Hs1	JN813354	Hq55	Japonica
	GPS7	Heilongjiang, China	JN679559	Hs1	JN813355	Hq55	Japonica
	GPS8	Heilongjiang, China	JN679560	Hs1			Japonica
	GPS13	Heilongjiang, China	JN679561	Hs1	JN813356	Hq55	Japonica
	GPS17	Heilongjiang, China	JN679562	Hs1	JN813357	Hq55	Japonica
	GPS23	Heilongjiang, China	JN679563	Hs1	JN813358	Hq55	Japonica
	GPS25	Jilin, China	JN679564	Hs1	JN813359	Hq55	Japonica
	GPS28	Jilin, China	JN679565	Hs1	JN813360	Hq55	Japonica
	GPS34	Jilin, China	JN679566	Hs1	JN813361	Hq55	Japonica
	GPS35	Jilin, China	JN679567	Hs1			Japonica
	GPS36	Jilin, China	JN679568	Hs1			Japonica
	P5	Jiangsu, China	JN679569	Hs1	JN813362	Hq55	Japonica
	P6	Jiangsu, China	JN679570	Hs1			Japonica
	P11	Jiangsu, China	JN679571	Hs1	JN813339	Hq3	Japonica
	P12	Jiangsu, China	JN679572	Hs1			Japonica
	P13	Jiangsu, China	JN679573	Hs1	JN813340	Hq3	Japonica
	P15	Jiangsu, China	JN679574	Hs1	JN813341	Hq3	Japonica
	RA4929-12880-PI584607	Iran	GU221030*	Hs1			Indica
	RA48947-42469	India (N. Kakhimpur)	GU221031*	Hs1			Indica
	29016	Bangladesh	GU221032*	Hs1			Indica
	RA5339	India	GU221033*	Hs1			Indica
	RA5323-8839	Bangladesh	GU221034*	Hs1			Indica
	RA5345-45195	India	GU221048*	Hs1			Indica
	RA5361-PI180060	Bangladesh	GU221046*	Hs1			Japonica
	22739	Cambodia	GU220977*	Hs1			Indica
	RA4911-8952-PI584605	Sri Lanka	GU220978*	Hs1			Indica
	RA4878-27748	Thailand	GU221022*	Hs1			Indica
	RA4956-46202	India	GU221023*	Hs1			Indica
	RA4984-27513	Bangladesh	GU221024*	Hs1			Indica
	RA4967-51250-PI584576	China	GU221025*	Hs1			Indica
	RA4974-56036	Vietnam	GU221026*	Hs1			Indica
	RA4978-58930	Nepal	GU221027*	Hs1			Indica
	RA5344-PI279131	USA	GU221028*	Hs1			Indica
	RA4987-43545	Indonesia (E. Kalimantan)	GU221029*	Hs1			Indica
	RA5029-1107	China	GU220965*	Hs1			Japonica
	RA4990-PI403629	Japan	GU220966*	Hs1			Japonica
	RA4945-40748	Vietnam	GU220967*	Hs1			Japonica
	RA5123-PI392539	Philippines	GU220968*	Hs1			Japonica
	RA5030-24225	Thailand	GU220969*	Hs1			Japonica
	RA4970-25901-PI584553	Bangladesh	GU220970*	Hs1			Japonica
	RA5294-PI597044	Thailand	GU220971*	Hs1			Japonica
	RA4955-43372	Indonesia (Bali)	GU220972*	Hs1			Japonica
	RA4959-43397-PI584572	Indonesia (C. Java)	GU220973*	Hs1			Japonica
	RA5333-CIor461	Philippines (introduced)	GU220974*	Hs1			Japonica
	RA4882-2545	Japan	GU220975*	Hs1			Japonica
	RA4998-66756	USA	GU221020*	Hs1			Japonica
	PI561735	USA	GU221021*	Hs1			Japonica
	CIor1962	USA	GU221035*	Hs1			Japonica
	CIor1645	USA	GU221036*	Hs1			Japonica
	n/a	USA	GU221037*	Hs1			Japonica
	n/a	USA	GU221038*	Hs1			Japonica
	PI561734	USA	GU221039*	Hs1			Japonica
	CIor1206	USA	GU221040*	Hs1			Japonica
	n/a	USA	GU221041*	Hs1			Japonica
	CIor2127	USA	GU221042*	Hs1			Japonica
	CIor9463	USA	GU221043*	Hs1			Japonica
	CIor1779	USA	GU221044*	Hs1			Japonica
	CIor7787	USA	GU221045*	Hs1			Japonica
	10594	Indonesia	EU999862*	Hs1	EU999788*	Hq1	Indica
	11724	Sri Lanka	EU999864*	Hs1	EU999790*	Hq74	Indica
	30416	Philippine	EU999865*	Hs1	EU999791*	Hq77	Indica
	71503	Malaysia	EU999866*	Hs1	EU999792*	Hq75	Indica
	RA4870	Vietnam	EU999868*	Hs1	EU999794*	Hq76	Indica
	RA4890	Iran	EU999869*	Hs1	EU999795*	Hq4	Indica
	RA4892	Madagascar	EU999870*	Hs1	EU999796*	Hq1	Indica
	RA4921	Thailand	EU999871*	Hs1	EU999797*	Hq1	Indica
	RA4939	Bhutan	EU999872*	Hs1	EU999798*	Hq3	Indica
	RA4966	Brazil	EU999873*	Hs1	EU999799*	Hq78	Indica
	RA5321	Bangladesh	EU999876*	Hs1	EU999802*	Hq1	Indica
	ZH249	China	EU999877*	Hs1	EU999803*	Hq79	Indica
	69317	France	EU999881*	Hs1	EU999807*	Hq3	Japonica
	70932	Pakistan	EU999882*	Hs1	EU999808*	Hq3	Japonica
	RA4913	India	EU999886*	Hs1	EU999812*	Hq3	Japonica
	RA4950	Brazil	EU999887*	Hs1	EU999813*	Hq3	Japonica
	RA4972	S. Korea	EU999888*	Hs1	EU999814*	Hq55	Japonica
	RA5364	Nigeria	EU999891*	Hs1	EU999817*	Hq3	Japonica
	RA4976	Afghanistan	EU999874*	Hs2	EU999800*	Hq2	Indica
	RA5020	Japan	EU999875*	Hs2	EU999801*	Hq3	Indica
	CL16	China	EU999878*	Hs2	EU999804*	Hq57	Indica
	Taizhong65	China			EU999818*	Hq3	Japonica
	P23-1	Italy	JN679575	Hs2			Japonica
	P23-2	Italy	JN679576	Hs2			Japonica
	P1-1	Italy	JN679577	Hs2			Japonica
	P15-1	Italy	JN679578	Hs2			Japonica
	P21-1	Italy	JN679579	Hs2			Japonica
	P21-2	Italy	JN679580	Hs2			Japonica
	P28-1	Italy	JN679581	Hs2			Japonica
	P28-2	Italy	JN679582	Hs2			Japonica
	04FS140	China	JN679583	Hs2	JN813347	Hq3	Japonica
	04FS150	China	JN679584	Hs2			Japonica
	04F254	Guangdong, China	JN679585	Hs2	JN813348	Hq3	Japonica
	04M23	Nigeria	JN679586	Hs2	JN813363	Hq55	Japonica
	33186	Jilin, China	JN679587	Hs2	JN813367	Hq55	Japonica
	33181	Jilin, China	JN679588	Hs2			Japonica
	38163	Shanghai, China	JN679589	Hs2	JN813349	Hq3	Japonica
	42880	Shanghai, China	JN679590	Hs2	JN813350	Hq3	Japonica
	42992	Jiangsu, China	JN679591	Hs2			Japonica
	43084	Jiangsu, China	JN679592	Hs2			Japonica
	92	Zhejiang, China	JN679593	Hs2	JN813352	Hq3	Japonica
	34841	Anhui, China	JN679594	Hs2	JN813343	Hq3	Japonica
	33186	Jilin, China	JN679595	Hs2			Japonica
	04F233	Jiangxi, China	JN679596	Hs2			Japonica
	P4	Jiangsu, China	JN679597	Hs2	JN813338	Hq3	Japonica
	P9	Jiangsu, China	JN679598	Hs2			Japonica
	RA5123	USA	EU999889*	Hs2	EU999815*	Hq55	Japonica
	RA5363	Australia	EU999890*	Hs2	EU999816*	Hq3	Japonica
	Nipponbare	Japan	EU999879*	Hs2	EU999805*	Hq55	Japonica
	11169	Philippines	EU999880*	Hs2	EU999806*	Hq3	Japonica
	RA4875	USA	EU999885*	Hs2	EU999811*	Hq3	Japonica
	11713	Sri Lanka	EU999863*	Hs111	EU999789*	Hq73	Japonica
	74716	India	EU999867*	Hs111	EU999793*	Hq2	Japonica
	P1-2	Italy	JN697609	Hs112			Japonica
	P3-2	Italy	JN697610	Hs112	JN813332	Hq3	Japonica
	P9-1	Italy	JN697611	Hs113	JN813333	Hq3	Japonica
	P9-2	Italy	JN697612	Hs113	JN813334	Hq3	Japonica
	P11-1	Italy	JN697613	Hs113	JN813335	Hq3	Japonica
	P11-2	Italy	JN697614	Hs113	JN813336	Hq3	Japonica
	P16-1	Italy	JN697615	Hs113			Japonica
	Au70140	Greece	EU999883*	Hs114	EU999809*	Hq3	Japonica
	Au8134	Vietnam	EU999884*	Hs114	EU999810*	Hq3	Japonica	Fi	Fj
	Baimier	Zhejiang, China					Standard indica	1	0
	Hubeizao	Jiangxi, China					Standard indica	1	0
	Guangluai-4	Guangdong, China					Standard indica	1	0
	9311	China					Standard indica	1	0
	Liusha-1	Guangxi, China					Standard indica	1	0
	Qinggannian	Guizhou, China					Standard indica	1	0
	Yongnianlushuibai	Hebei, China					Standard indica	1	0
	AnnongwanjingB	Hunan, China					Standard indica	1	0
	Xiangzaoxian- 7	Hunan, China					Standard indica	1	0
	Nanjing-11	Jiangsu, China					Standard indica	1	0
	Zhenxian232	Jiangsu, China					Standard indica	1	0
	Aituogu151	Sichuan, China					Standard indica	1	0
	Chengduai-3	Sichuan, China					Standard indica	1	0
	Luke-3	Sichuan, China					Standard indica	1	0
	Jiabala	Xizang, China					Standard indica	1	0
	Guangluai15-1	Guangxi, China					Standard indica	1	0
	Dangdibeihaidao	Jilin, China					Standard japonica	0	1
	Zaohuangmaoguozhu	Jilin, China					Standard japonica	0	1
	Zaoshengjingzu	Jilin, China					Standard japonica	0	1
	Luyu-132	Liaoning, China					Standard japonica	0	1
	Weiguo	Liaoning, China					Standard japonica	0	1
	Yazuizhongjing	Shanghai, China					Standard japonica	0	1
	Weinanhongmangdao	Hebei, China					Standard japonica	0	1
	Zhuoluzaozu	Hebei, China					Standard japonica	0	1
	Jianyangzao	Jiangxi, China					Standard japonica	0	1
	Nipponbare	Japan					Standard japonica	0	1
	Zhongjingdao	Anhui, China					Standard japonica	0	1
	E5	Guangdong, China					Standard japonica	0	1
	Qinglongweiguo	Hebei, China					Standard japonica	0	1
	Baimangjing	Jiangsu, China					Standard japonica	0	1
	Hongjiangmi	Shandong, China					Standard japonica	0	1
	Taizhong65	Taiwan, China					Standard japonica	0	1
Note:
① Accessions of samples with the initial letter(s) of Lao, GZ, VN, LN, P and GPS were collected by authors from Laos and China; those with YW, PI and ZCD were provided by Dr. Lijuan Chen of Yunnan Agricultural University, China; those from Spain were provided via Dr. Aldo Ferrero of Dipartimento di Agronomia, Selvicoltura e Gestione del Territorio, Università di Torino (Italy); those from USA wer…
② * indicates accessions from the published sequences submitted to GenBank (https://www.ncbi.nlm.nih.gov/genbank/)
