# Supplementary material for: Key Roles of De-Domestication and Novel Mutation in Origin and Diversification of Global Weedy Rice
Source: Biology (Basel). 2021 Aug 26;10(9):828. doi: 10.3390/biology10090828 (PMC8472751; doi:10.3390/biology10090828)
Supplement: Supplementary file 1 [file biology-10-00828-s001.zip › Supplementary Materials Table S2.xlsx]

## Sheet: Table S2
Table S2. Number and proportion of identified haplotypes of sh4 and qsh1 seed shattering loci in wild, weedy, and cultivated rice accessions.
Wild rice (Oryza rufipogon complex)						Weedy rice (O. sativa f. spontanea)						Cultivated rice (O. sativa)						Indica cultivated rice (O. sativa ssp. Indica)			Japonica cultivated rice (O. sativa ssp. Japonica)
Haplotype of sh4	No. of haplotypes		Haplotype of qsh1	No. of haplotypes		Haplotype of sh4	No. of haplotypes		Haplotype of qsh1	No. of haplotypes		Haplotype of sh4	No. of haplotypes		Haplotype of qsh1	No. of haplotypes		Haplotype of qsh1	No. of haplotypes		Haplotype of qsh1	No. of haplotypes
	No.	%		No.	%		No.	%		No.	%		No.	%		No.	%		No.	%		No.	%
Hs1	26	15.6627	Hq1	10	11.236	Hs1	177	77.6316	Hq1	40	27.7778	Hs1	160	79.2079	Hq1	28	27.1845	Hq1	26	54.1667	Hq1	2	3.63636
Hs2	5	3.01205	Hq2	3	3.37079	Hs2	17	7.45614	Hq2	25	17.3611	Hs2	31	15.3465	Hq2	5	4.85437	Hq2	5	10.4167	Hq2	0	0
Hs3	4	2.40964	Hq3	3	3.37079	Hs104	24	10.5263	Hq3	43	29.8611	Hs111	2	0.990099	Hq3	37	35.9223	Hq3	3	6.25	Hq3	34	61.8182
Hs4	3	1.80723	Hq4	4	4.49438	Hs105	4	1.75439	Hq4	8	5.55556	Hs112	2	0.990099	Hq4	1	0.970874	Hq4	1	2.08333	Hq4	0	0
Hs5	3	1.80723	Hq5	6	6.74157	Hs106	1	0.438596	Hq5	1	0.694444	Hs113	5	2.47525	Hq55	19	18.4466	Hq55	0	0	Hq55	19	34.5455
Hs6	3	1.80723	Hq6	5	5.61798	Hs107	2	0.877193	Hq8	1	0.694444	Hs114	2	0.990099	Hq56	4	3.8835	Hq56	4	8.33333	Hq56	0	0
Hs7	3	1.80723	Hq7	2	2.24719	Hs108	1	0.438596	Hq9	1	0.694444	Total	202		Hq57	1	0.970874	Hq57	1	2.08333	Hq57	0	0
Hs8	3	1.80723	Hq8	5	5.61798	Hs109	1	0.438596	Hq55	1	0.694444				Hq73	1	0.970874	Hq73	1	2.08333	Hq73	0	0
Hs9	4	2.40964	Hq9	3	3.37079	Hs110	1	0.438596	Hq56	2	1.38889				Hq74	1	0.970874	Hq74	1	2.08333	Hq74	0	0
Hs10	1	0.60241	Hq10	1	1.1236	Total	228		Hq57	3	2.08333				Hq75	1	0.970874	Hq75	1	2.08333	Hq75	0	0
Hs11	1	0.60241	Hq11	1	1.1236				Hq58	1	0.694444				Hq76	1	0.970874	Hq76	1	2.08333	Hq76	0	0
Hs12	1	0.60241	Hq12	1	1.1236				Hq59	2	1.38889				Hq77	1	0.970874	Hq77	1	2.08333	Hq77	0	0
Hs13	1	0.60241	Hq13	1	1.1236				Hq60	1	0.694444				Hq78	1	0.970874	Hq78	1	2.08333	Hq78	0	0
Hs14	1	0.60241	Hq14	1	1.1236				Hq61	1	0.694444				Hq79	1	0.970874	Hq79	1	2.08333	Hq79	0	0
Hs15	1	0.60241	Hq15	1	1.1236				Hq62	1	0.694444				Hq80	1	0.970874	Hq80	1	2.08333	Hq80	0	0
Hs16	1	0.60241	Hq16	1	1.1236				Hq63	1	0.694444				Total	103		Total	48		Total	55
Hs17	1	0.60241	Hq17	1	1.1236				Hq64	1	0.694444
Hs18	2	1.20482	Hq18	1	1.1236				Hq65	1	0.694444
Hs19	1	0.60241	Hq19	1	1.1236				Hq66	1	0.694444
Hs20	1	0.60241	Hq20	1	1.1236				Hq67	1	0.694444
Hs21	1	0.60241	Hq21	1	1.1236				Hq68	1	0.694444
Hs22	1	0.60241	Hq22	1	1.1236				Hq69	1	0.694444
Hs23	1	0.60241	Hq23	1	1.1236				Hq70	1	0.694444
Hs24	1	0.60241	Hq24	1	1.1236				Hq71	2	1.38889
Hs25	2	1.20482	Hq25	1	1.1236				Hq72	3	2.08333
Hs26	1	0.60241	Hq26	1	1.1236				Total	144
Hs27	1	0.60241	Hq27	1	1.1236
Hs28	1	0.60241	Hq28	1	1.1236
Hs29	1	0.60241	Hq29	1	1.1236
Hs30	1	0.60241	Hq30	1	1.1236
Hs31	1	0.60241	Hq31	1	1.1236
Hs32	1	0.60241	Hq32	1	1.1236
Hs33	1	0.60241	Hq33	1	1.1236
Hs34	2	1.20482	Hq34	1	1.1236
Hs35	1	0.60241	Hq35	1	1.1236
Hs36	1	0.60241	Hq36	1	1.1236
Hs37	2	1.20482	Hq37	1	1.1236
Hs38	1	0.60241	Hq38	1	1.1236
Hs39	1	0.60241	Hq39	2	2.24719
Hs40	1	0.60241	Hq40	1	1.1236
Hs41	1	0.60241	Hq41	1	1.1236
Hs42	1	0.60241	Hq42	1	1.1236
Hs43	1	0.60241	Hq43	1	1.1236
Hs44	2	1.20482	Hq44	1	1.1236
Hs45	2	1.20482	Hq45	1	1.1236
Hs46	2	1.20482	Hq46	1	1.1236
Hs47	2	1.20482	Hq47	2	2.24719
Hs48	1	0.60241	Hq48	2	2.24719
Hs49	1	0.60241	Hq49	1	1.1236
Hs50	1	0.60241	Hq50	1	1.1236
Hs51	1	0.60241	Hq51	1	1.1236
Hs52	1	0.60241	Hq52	1	1.1236
Hs53	1	0.60241	Hq53	1	1.1236
Hs54	1	0.60241	Hq54	1	1.1236
Hs55	2	1.20482	Total	89
Hs56	1	0.60241
Hs57	1	0.60241
Hs58	2	1.20482
Hs59	2	1.20482
Hs60	2	1.20482
Hs61	1	0.60241
Hs62	1	0.60241
Hs63	1	0.60241
Hs64	1	0.60241
Hs65	2	1.20482
Hs66	1	0.60241
Hs67	2	1.20482
Hs68	1	0.60241
Hs69	1	0.60241
Hs70	1	0.60241
Hs71	1	0.60241
Hs72	1	0.60241
Hs73	1	0.60241
Hs74	1	0.60241
Hs75	1	0.60241
Hs76	2	1.20482
Hs77	1	0.60241
Hs78	1	0.60241
Hs79	1	0.60241
Hs80	1	0.60241
Hs81	2	1.20482
Hs82	1	0.60241
Hs83	1	0.60241
Hs84	1	0.60241
Hs85	1	0.60241
Hs86	1	0.60241
Hs87	1	0.60241
Hs88	1	0.60241
Hs89	1	0.60241
Hs90	1	0.60241
Hs91	1	0.60241
Hs92	1	0.60241
Hs93	1	0.60241
Hs94	1	0.60241
Hs95	1	0.60241
Hs96	1	0.60241
Hs97	1	0.60241
Hs98	1	0.60241
Hs99	2	1.20482
Hs100	1	0.60241
Hs101	1	0.60241
Hs102	1	0.60241
Hs103	2	1.20482
Total	166
